# Supplementary material for: Cost-effectiveness analysis of nivolumab combination therapy in the first-line treatment for advanced esophageal squamous-cell carcinoma
Source: Front Oncol. 2022 Jul 22;12:899966. doi: 10.3389/fonc.2022.899966 (PMC9353037; doi:10.3389/fonc.2022.899966)
Supplement: Supplementary file 1 [file DataSheet_1.zip]

Archive with 2 entries (2 files):
- Additional files/Supplementary Figures.pdf
- Additional files/Supplementary Tables.pdf
